# Supplementary material for: EPIphany—A Platform for Analysis and Visualization of Peptide Immunoarray Data
Source: Front Bioinform. 2021 Jul 7;1:694324. doi: 10.3389/fbinf.2021.694324 (PMC9581008; doi:10.3389/fbinf.2021.694324)
Supplement: Supplementary file 1 [file Table1.XLSX]

## Sheet: EPIphany-library-table
Supplementary Table 1. Python library functions used for the major steps in the analyses provided by EPIphany. Any important parameters (other than program variables) not specified are left to default.
Stage	Operation	Python Library	Most Important Function Calls	Version	Important Parameters	Comment
Synoptic Analysis
	Background intensity adjusment	numpy	array()	1.19.1
			median()
	Mann-Whitney U-test	scipy	stats.mannwhitneyu()	1.5.2
	FDR correction of P-values	statsmodels	multitest.multipletests()	0.11.1	alpha=rate, method="fdr_bh"	rate is the False Discovery Rate indicated by the user when filling out the EPIphany form
	Create swarmplot	seaborn	swarmplot()	0.10.1
	Create heatmap	seaborn	heatmap()	0.10.1
	Create dendrogram	scipy	cluster.hierarchy.linkage()	1.5.2	method='average', metric='euclidean'
			cluster.hierarchy.dendrogram()		color_threshold=0
	Create boxplot	seaborn	boxplot()	0.10.1
	K-means clustering and agglomerative lustering	scikit-learn (sklearn)	cluster.KMeans()	0.23.2	n_clusters=2
			cluster.AgglomerativeClustering()		n_clusters=2, linkage='average'
			metrics.calinski_harabasz_score()
			metrics.davies-bouldin_score()
			metrics.silhouette_score()		metric="euclidean"
	Create PCA plot of clustering	matplotlib	pyplot.scatter()	3.3.1
		scikit-learn (sklearn)	decomposition.PCA()	0.23.2	n_components=2
	Create mean-variance plot	matplotlib	pyplot.scatter()	3.3.1
		pandas	DataFrame.var()	1.1.1
			DataFrame.mean()
	Create mean-median plot	matplotlib	pyplot.scatter()	3.3.1
		pandas	DataFrame.median()	1.1.1
			DataFrame.mean()
Targeted Analysis
	Create stripplot	matplotlib	pyplot.scatter()	3.3.1
	Create line plot with deviation bands	matplotlib	pyplot.plot()	3.3.1
			pyplot.fill_between()
	Create epitope map	matplotlib	pyplot.imshow()	3.3.1	cmap='Reds'
			pyplot.hlines()		path_effects=[matplotlib.patheffects.withStroke()]
			patheffects.withStroke()
	Create heatmap	seaborn	heatmap()	0.10.1
